# Supplementary material for: Integrin αvβ6 as a Target for Tumor-Specific Imaging of Vulvar Squamous Cell Carcinoma and Adjacent Premalignant Lesions
Source: Cancers (Basel). 2021 Nov 29;13(23):6006. doi: 10.3390/cancers13236006 (PMC8656970; doi:10.3390/cancers13236006)
Supplement: Supplementary file 1 [file cancers-13-06006-s001.zip]

Archive with 1 entries (1 files):
- cancers-1459464-supplementary.pdf
